# Supplementary material for: New Antimicrobials and New Therapy Strategies for Endocarditis: Weapons That Should Be Defended
Source: J Clin Med. 2023 Dec 14;12(24):7693. doi: 10.3390/jcm12247693 (PMC10743892; doi:10.3390/jcm12247693)
Supplement: Supplementary file 1 [file jcm-12-07693-s001.zip]

Archive with 1 entries (1 files):
- jcm-2674419-supplementary.pdf
